# Supplementary material for: Interaction between Porcine Alveolar Macrophage-Tang Cells and Streptococcus suis Strains of Different Virulence: Phagocytosis and Apoptosis
Source: Microorganisms. 2023 Jan 8;11(1):160. doi: 10.3390/microorganisms11010160 (PMC9863715; doi:10.3390/microorganisms11010160)
Supplement: Supplementary file 1 [file microorganisms-11-00160-s001.zip]

Archive with 2 entries (2 files):
- Supplementary Video S1ú║PAM-Tang cells phagocytose S. suis.avi
- Supplementary Video S2ú║Dead cells increased in number.avi
